# Supplementary material for: ﻿The arachnological collection at the Natural History Museum of Bern (NMBE), Switzerland: scope, history, and significance
Source: Zookeys. 2025 Nov 3;1258:1–8. doi: 10.3897/zookeys.1258.167351 (PMC12603640; doi:10.3897/zookeys.1258.167351)
Supplement: Supplementary material 1 — Comprehensive list of the type specimens hosted in the arachnological collection of the NMBE [file zookeys-1258-001_article-167351__-s001.xlsx]

## Sheet: Tabelle1
Supplement Table 1: List of the type specimens in the arachnological collection of the NMBE.
Name Taxon	Data	Type	Collection	Number	Current name	Notes
Araneae
Agelenidae
Coelotes gurkha Brignoli, 1976	1 ♀, Nepal, Taboche, Yak-Alm, 4550m, 31.05.1961, Janetschek leg.	Holotype	Thaler	AR33164	Draconarius gurkha (Brignoli, 1976)
Coelotes lama Brignoli, 1976	1 ♀, Nepal, Mingbo-Tal, Airstrip der Hillary-Makalu Expedition, 4800m, 28.05.1961, Janetschek leg.	Holotype	Thaler	AR33167	Draconarius gurkha (Brignoli, 1976)
Coelotes sherpa Brignoli, 1976	1 ♀, Nepal, Taboche, Yak-Alm, 4550m, 31.05.1961, Janetschek leg.	Holotype	Thaler	AR33155	Himalcoelotes sherpa (Brignoli, 1976)
	1 ♀, Nepal, Pangpoche, Yaral, 25.05.1961, Janetschek leg.	Paratype	Thaler	AR33152
Roeweriana hauseri (Brignoli, 1972)	1 ♂, 2 ♀♀, Greece, Korfu, Grotta superiore di Bodolekos, 26.03.1967, Hofer leg.	Paratype	Thaler	AR57777	Histopona hauseri (Brignoli, 1972)
Tegenaria mirifica Thaler, 1987	1 ♂, Switzerland, Graubünden, Ramosch, Clisot, Charbunera, 1100–1300m, 10.7.–17.8.1971	Paratype	Thaler	AR43023
Amaurobiidae
Amaurobius ausobskyi Thaler & Knoflach, 1998	1 ♀, Greece, Athos, Chalkidiki, Aghia Anna to Kerasies, 1100m, 03.05.1969, Ausobsky leg.	Paratype	Thaler	AR43233
Amaurobius candia Thaler & Knoflach, 2002	2 ♂♂, 3 ♀♀, Greece, Kreta, Psiloritis, ob. Anogia, Ida-Gebirge, 1400m, 23.09.1998, Knoflach & Thaler leg.	Paratype	Thaler	AR43659
Amaurobius geminus Thaler & Knoflach, 2002	1 ♂, 2 ♀♀, Greece, Kreta, Afendis, 1476m, 25.09.1998, Knoflach & Thaler leg.	Paratype	Thaler	AR43663
Amaurobius longipes Thaler & Knoflach, 1995	4 ♀♀, Greece, Peloponnese, Parnon Mt., Kosmas, 1200–1400m, 21.09.1992, Knoflach & Thaler leg.	Paratype	Thaler	AR43269
	2 ♂♂, Greece, Peloponnese, Parnon Mt., Kosmas, 1400m, 26.09.1992, Knoflach leg.	Paratype	Thaler	AR43271
	1 ♀, Greece, Peloponnese, Parnon Mt., Kosmas, 26.09.1992, Knoflach leg.	Paratype	Thaler	AR43276
Amaurobius ossa Thaler & Knoflach, 1993	2 ♂♂, 2 ♀♀, Greece, Thessalia, Melivia-Stomio, Ossa-Gebirge, 850m, 27.09.1987, Thaler leg.	Paratype	Thaler	AR43281
Amaurobius paon Thaler & Knoflach, 1993	1 ♂, 1 ♀, Greece, Peloponnese, Moni Panaghia Giatrissa, 1100m, 30.09.1991, Knoflach & Thaler leg.	Paratype	Thaler	AR43291
Amaurobius pelops Thaler & Knoflach, 1991	2 ♀♀, Greece, Peloponnese, Feneos, Kastanea, Chelmos Mt., 22.09.1987, Knoflach & Thaler leg.	Paratype	Thaler	AR43298
Amaurobius phaeacus Thaler & Knoflach, 1998	1 ♂, Greece, Korfu, Kato Korakiana, 100m, 27.05.1996, Knoflach & Thaler leg.	Paratype	Thaler	AR43290
	2 ♀♀, Greece, Korfu, Kato Korakiana, 100m, 27.05.1996, Knoflach & Thaler leg.	Paratype	Thaler	AR43292
	1 ♂, Greece, Korfu, Kato Korakiana, 100m, 30.05.1996, Knoflach & Thaler leg.	Paratype	Thaler	AR43300
	2 ♀♀, Greece, Korfu, Kato Korakiana, 100m, 30.05.1996, Knoflach & Thaler leg.	Paratype	Thaler	AR43301
Amaurobius ruffoi Thaler, 1990	4 ♂♂, 6 ♀♀, Italy, Veneto, Monte Grappa, obh. Bassano, 1500–1600m, 10.10.1969, Thaler leg.	Paratype	Thaler	AR43294
	2 ♂♂, 3 ♀♀, Italy, Veneto, San Bortolo, 870m, 27.04.1984, Thaler leg.	Paratype	Thaler	AR43299
	1 ♂, 1 ♀, Italy, Trentino-Alto Adige, Borgo Valsugana, Val Sella, 1100–1500m, 23., 25.9.1965, Thaler leg.	Paratype	Thaler	AR46631
	6 ♂♂, 3 ♀♀, Italy, Veneto, Lago di Garda, Val d'Ampola, 25.09.1963, Thaler leg.	Paratype	Thaler	AR46632
Amaurobius timidus Thaler & Knoflach, 1995	1 ♂, 2 ♀♀, Greece, Peloponnese, Kalentzi, Erimanthos, 20.09.1992, Knoflach & Thaler leg.	Paratype	Thaler	AR43296	Amaurobius strandi Charitonov, 1937
Cybaeidae
Cryphoeca brignolii Thaler, 1980	1 ♀, Italy, Trentino-Alto Adige, Monte Tremalzo, Bezzecca, 1700–1800m, 14.06.1964, Thaler leg.	Paratype	Thaler	AR37265
	1 ♂, Turkey, Bolu, Abant Gölü, Abant-Gebirge, 29.4.–20.5.1976, Korge leg.	Paratype	Thaler	AR37266
	1 ♂, 1 ♀, Italy, Veneto, Valdobbiadene, Mt. Cesen, 1400m, 29.09.1977, Thaler leg.	Paratype	Thaler	AR37267
Cryphoeca lichenum nigerrima Thaler, 1978	1 ♀, Austria, Tirol, Zirl, Erlspitze, 2400m, 24.05.1964, Thaler leg.	Paratype	Thaler	AR37262
	3 ♂♂, 13 ♀♀, Austria, Tirol, Rofangebiet, oberhalb Markgatterl, 2000m, 03.07.1966, Thaler leg.	Paratype	Thaler	AR37261
	9 ♂♂, 1 ♀, Austria, Tirol, Innsbruck, Umgebung, Nordkette Gleirschkar, 2100m, 15.8.–26.10.1976, Thaler leg.	Paratype	Thaler	AR37264
Cryphoecina deelemanae Deltshev, 1997	1 ♂, 1 ♀, Montenegro, Petrovac, Virpazar, 600m, 05.11.1980, Deeleman & Deeleman leg.	Paratype	Thaler	AR43019
Gnaphosidae
Haplodrassus aenus Thaler, 1984	1 ♀, Austria, Tirol, Innsbruck, Lanser Kopf, 26.04.1963, Thaler leg.	Paratype	Thaler	AR33349
	5 ♂, 1 ♀, Austria, Tirol, Patsch, Ahrnkopf, 26.4.–4.6.1963, Thaler leg.	Paratype	Thaler	AR43191
	3 ♂♂, 2 ♀♀, Switzerland, Graubünden, Ramosch, Clisot, Charbunera, 1100–1300m, 9.5.–14.6.1981, Thaler leg.	Paratype	Thaler	AR55119
Hahniidae
Neoantistea janetscheki Brignoli, 1976	2 ♂♂, 1 ♀, Nepal, Weg zur Green Hut der Hillary-Makalu-Expedition, 5250m, 22.5.–3.6.1961, Janetschek leg.	Holotype	Thaler	AR33158		1 ♂ and 1 ♀ are paratypes, in the same jar as Holotype
	1 ♂, Nepal, Gebiet der Amai Dablang, nahe Rand Nare-Gletscher, 5550m, 16.5.–4.6.1961, Janetschek leg.	Paratype	Thaler	AR33153
	2 ♂♂, Nepal, Gebiet der Amai Dablang, nahe Rand Nare-Gletscher, 5550m, 16.5.–4.6.1961, Janetschek leg.	Paratype	Thaler	AR33154
	5 ♂♂, Nepal, Weg zur Green Hut der Hillary-Makalu-Expedition, 5250m, 22.5.–3.6.1961, Janetschek leg.	Paratype	Thaler	AR33156
	1 ♂, Nepal, 1961, Janetschek leg.	Paratype	Thaler	AR33159
	1 ♀, Nepal, Mingbo-Tal beim Airstrip der Hillary-Makalu-Expedition, 4800m, 28.05.1961, Janetschek leg.	Paratype	Thaler	AR33160
	1 ♂, Nepal, Vorfeld des Nare Glaciers im Mingbo, 5450m, 18.5.–4.6.1961, Janetschek leg.	Paratype	Thaler	AR33161
	3 ♂♂, Nepal, Taboche, Vorgipfel am SW-Grat, 5300m, 02.06.1961, Janetschek leg.	Paratype	Thaler	AR33165
	1 ♀, Nepal, 1961, Janetschek leg.	Paratype	Thaler	AR33166
Linyphiidae
Abacoproeces molestus Thaler, 1973	2 ♂♂, Austria, Tirol, Innsbruck, Lanser Kopf, ca. 850m, 14.5.–18.6.1963, Thaler leg.	Paratype	Thaler	AR25186
	1 ♂, 1 ♀, Austria, Tirol, Ötztal, Brunnau, 850m, 1.–24.6.1972, Thaler leg.	Paratype	Thaler	AR25182
Canariphantes alpicola Wunderlich, 1992	2 ♂♂, 2 ♀♀, Spain, Canary Islands, Tenerife, Cañadas, 1984/1985, Campos leg.	Paratype	Thaler	AR23544
Caracladus zamoniensis Frick & Muff, 2008	1 ♂, Switzerland, Graubünden, Sur, Alp Flix, Salategnas, Umgebung, 1960m, 24.10.2007, Frick, Muff & Klopfstein leg.	Holotype	NMBE	AR6741
	1 ♂, Switzerland, Graubünden, Sur, Alp Flix, Salategnas, Umgebung, 1960m, 19.9.2005–16.10.2005, Muff leg.	Paratype	NMBE	AR6735
	1 ♀, Switzerland, Graubünden, Sur, Alp Flix, Salategnas, Umgebung, 1960m, 17.10.2005–6.5.2006, Muff leg.	Paratype	NMBE	AR6736
	3 ♂♂, 4 ♀♀, Switzerland, Graubünden, Sur, Alp Flix, Salategnas, Umgebung, 1960m, 24.10.2007, Frick & Muff & Klopfstein leg.	Paratype	NMBE	AR6742
Collinsia nemenziana Thaler, 1980	1 ♂, Austria, Salzburg, Bad Gastein, 13.9.–13.10.1977, Thaler leg.	Paratype	Thaler	AR24974	Collinsia caliginosa nemenziana Thaler, 1980
	1 ♂, Austria, Salzburg, Bad Gastein, 1800m, 19.7.–13.9.1977, Thaler leg.	Paratype	Thaler	AR25070
	1 ♀, Austria, Defereggen, Erlsbach, Osttirol, 1550m, 02.06.1974, Kofler leg.	Paratype	Thaler	AR51464
	1 ♂, 1 ♀, Austria, Salzburg, Glocknerhaus, 2260m, 29.6.–11.8.1978, Thaler leg.	Paratype	Thaler	AR25120
Diplocephalus guidoi Frick & Isaia, 2012	2 ♂♂, 2 ♀♀, Italy, Piemonte, Aisone, Valle Stura, 1540m, 11.09.2011, Isaia & Galindo leg.	Paratype	NMBE	AR7251
Erigone jaegeri Baehr, 1984	1 ♂, Germany, Baden-Württemberg, Tegernmoos, 21.6.–12.7.1982, Baehr leg.	Paratype	Thaler	AR25431
	1 ♂, Germany, Baden-Württemberg, Tegernmoos, 21.6.–12.7.1982, Baehr leg.	Paratype	Thaler	AR25432
	1 ♂, Germany, Bavaria, Schäftlarn, 08.07.1983, Thaler leg.	Paratype	Thaler	AR25582
Erigonoplus nobilis Thaler, 1991	1 ♂, 1 ♀, Italy, Trentino-Alto Adige, Riggertal, nördl. Brixen, 650m, 6.–26.6.1989, Noflatscher leg.	Paratype	Thaler	AR25600
Gongylidium soror Thaler, 1993	1 ♀, Italy, Trentino-Alto Adige, Levico, 30.06.1981, Minelli leg.	Paratype	Thaler	AR24747
	1 ♂, 1 ♀, Italy, Trentino-Alto Adige, Levico Terme, Lago di Levico, 17.05.1990, Minelli leg.	Paratype	Thaler	AR24740
Lepthyphantes brunneri Thaler, 1984	2 ♂♂, 8 ♀♀, Italy, Veneto, Monte Cristallo, zwischen Passo del Cristallo und Cima Principale, 2800–3200m, 10.08.1983, Thaler leg.	Paratype	Thaler	AR23553	Mughiphantes brunneri (Thaler, 1984)
Lepthyphantes holmi Kronestedt, 1975	2 ♀♀, Sweden, Uppland, Vallentuna Kusta, 31.03.1974, Kronestedt leg.	Paratype	Thaler	AR23563	Improphantes holmi (Kronestedt, 1975)
	2 ♀♀, Sweden, Uppland, Uppland, 500m, 04.11.1973, Kronestedt leg.	Paratype	Thaler	AR23564
Lepthyphantes lithoclasicola Deltshev, 1983	1 ♂, 1 ♀, Bulgaria, Pirin-Gebirge, 2600m, 10.08.1981, Deltshev leg.	Paratype	Thaler	AR23187	Mughiphantes lithoclasicola (Deltshev, 1983)
Lepthyphantes rupium Thaler, 1984	5 ♂♂, 7 ♀♀, Austria, Steiermark, Ramsau am Dachstein, Feisterscharte, 2190m, 01.08.1983, Thaler leg.	Paratype	Thaler	AR23575	Mughiphantes rupium (Thaler, 1984)
Lepthyphantes severus Thaler, 1990	1 ♀, Austria, Tirol, Karwendel, Pleisenspitze, 2560m, 22.06.1986, Thaler leg.	Paratype	Thaler	AR23568	Mughiphantes severus (Thaler, 1990)
	1 ♂, 1 ♀, Austria, Tirol, Karwendel, Schlauchkar-Sattel, 2635m, 18.08.1989, Thaler leg.	Paratype	Thaler	AR23569
Lepthyphantes styriacus Thaler, 1984	3 ♂♂, 5 ♀♀, Austria, Steiermark, Ramsau am Dachstein, Feisterscharte, Sinabell, 2100–2340m, 01.08.1983, Thaler leg.	Paratype	Thaler	AR23572	Mughiphantes styriacus (Thaler, 1984)
	1 ♂, 3 ♀♀, Austria, Salzburg, Obertauern, Gamsleitenspitze, 2300m, 05.06.1982, Thaler leg.	Paratype	Thaler	AR46881
Mecopisthes alter Thaler, 1991	1 ♀, Italy, Trentino-Alto Adige, Guntschna, 23.2.–16.3.1988, Noflatscher leg.	Paratype	Thaler	AR25581
	2 ♂♂, Italy, Trentino-Alto Adige, Montan, Castelfeder, Bozen, 24.11.–17.3.1988, Noflatscher leg.	Paratype	Thaler	AR25605
Meioneta mossica Schikora, 1993	1 ♀, Sweden, Komosse, Västergötland, 20km sö Ulricehamn, 04.05.1990, Schikora leg.	Paratype	Thaler	AR43015	Agyneta mossica (Schikora, 1993)
	1 ♂, Sweden, Komosse, Västergötland, 20km sö Ulricehamn, 28.5.–4.6.1990, Schikora leg.	Paratype	Thaler	AR43016
Mycula mossakowskii Schikora, 1994	1 ♂, Germany, Bavaria, Bernau am Chiemsee, Rottauer Filz, 530m, 26.3.–2.7.1968, Mossakowski leg.	Paratype	Thaler	AR24731
Panamomops palmgreni Thaler, 1973	1 ♀, Austria, Tirol, Innsbruck, Umgebung, Wörgltal, 2000m, 19.7.–26.8.1963, Thaler leg.	Paratype	Thaler	AR25170
	2 ♂♂, 1 ♀, Austria, Tirol, Innsbruck, Wörgltal, 2000m, 19.5.–19.7.1963, Thaler leg.	Paratype	Thaler	AR25156
Pelecopsis alpica Thaler, 1991	1 ♂, 1 ♀, Austria, Tirol, Venet, Ötztaler Alpen, 2500m, 07.05.1989, Thaler leg.	Paratype	Thaler	AR25579
Savignia superstes Thaler, 1984	2 ♀♀, France, Midi-Pyrénées, Vignemale, Pique Longue, 3280m, 16.09.1981, Thaler leg.	Paratype	Thaler	AR24703
Sintula pseudocorniger Bosmans, 1991	2 ♂♂, 1 ♀, Algeria, El Tarf, El Kala, Rives nord du lac Tonga, 5m, 28.03.1988, Bosmans leg.	Paratype	Thaler	AR23510
Stygohyphantes noricus Thaler & Polenec, 1974	2 ♀♀, Austria, Salzburg, Elsbethen, Trockene Klamm, ca. 640m, 7.6.–25.7.1968, Ausobsky leg.	Paratype	Thaler	AR34621	Troglohyphantes noricus (Thaler & Polenec, 1974)
	2 ♂♂, 1 ♀, Austria, Salzburg, Radstadt, Untertauern, 1060m, 23.4.–8.8.1971, Polenec leg.	Paratype	Thaler	AR34620
Tapinocyba ligurica Thaler, 1976	2 ♀♀, Italy, Piemonte, Viozene, ca. 1300m, 04.10.1972	Paratype	Thaler	AR51463
Tapinocyba maureri Thaler, 1991	2 ♂♂, 3 ♂♂, Italy, Trentino-Alto Adige, Algund, 650m, 1987, Schweigl leg.	Paratype	Thaler	AR25642
Troglohyphantes fatalis Pesarini, 1988	1 ♀, Italy, Veneto, Montello, Bus de le Fade di Val Pomera, 12.1987, Zanon leg.	Paratype	Thaler	AR33171
	1 ♂, Italy, Veneto, Montello, Bus de le Fade di Val Pomera, 10.06.1984, Zanon leg.	Paratype	Thaler	AR33172
Troglohyphantes juris Thaler, 1982	2 ♀♀, Italy, Friuli-Venezia Giulia, Travesio, 808m, 24.06.1979, Gasparo leg.	Paratype	Thaler	AR33173
Troglohyphantes latzeli Thaler, 1986	1 ♂, Slovenia, Vrsic-Pass, Julische Alpen, 1200–1300m, 13.09.1969	Paratype	Thaler	AR33195
	1 ♂, 1 ♀, Austria, Kärnten, Windisch-Bleiberg, Oberhalb Karawanken, 2.9.–24.12.1985, Steinberger leg.	Paratype	Thaler	AR33197
Troglohyphantes subalpinus Thaler, 1967	1 ♀, Austria, Tirol, Ebbs, Zahmer Kaiser, Vorderkaiserfelden, ca. 1200m, 30.06.1962, Thaler leg.	Holotype	Thaler	AR22064
	1 ♀, Austria, Tirol, Flaurling, Flaurlinger Tal, ca. 1000m, 11.06.1961, Thaler leg.	Paratype	Thaler	AR46314
	1 ♂, 2 ♀♀, Austria, Tirol, Ebbs, Zahmer Kaiser, Vorderkaiserfelden, ca. 1200m, 30.06.1962, Thaler leg.	Paratype	Thaler	AR22063
	2 ♂♂, 2 ♀♀, Austria, Tirol, Ebbs, oberhalb Schanze. Zahmer Kaiser, 700–800m, 29.06.1962, Thaler	Paratype	Thaler	AR46313
Troglohyphantes tauriscus Thaler, 1982	1 ♂, Austria, Kärnten, Grossglockner, Hohe Tauern, Glocknerstrasse 2, Guttal, 1950m, 29.7.–15.9.1979	Paratype	Thaler	AR33190
Typhochrestus fortunatus Thaler, 1984	1 ♂, 1 ♀, Spain, Canary Islands, La Gomera, El Cedro, 1200m, 29.11.1977, Thaler leg.	Paratype	Thaler	AR25153
Typhochrestus hesperius Thaler, 1984	2 ♀♀, Spain, Canary Islands, Tenerife, Canadas del Teide, 2200m, 25.02.1979, Thaler leg.	Paratype	Thaler	AR25202
Typhochrestus inflatus Thaler, 1980	1 ♀, Switzerland, Graubünden, Ramosch, Clisot, Charbunera, 1100–1300m, 17.9.–6.11.1970, Thaler leg.	Paratype	Thaler	AR40798
	1 ♂, 1 ♀, Austria, Tirol, Sautens, Brunau, Ötztal, 26.3.–12.5.1973, Thaler leg.	Paratype	Thaler	AR31069
Walckenaeria afur Thaler, 1984	1 ♂, Spain, Canary Islands, Tenerife, Anaga, Mtn. de Anaga, Afur, 800m, 11.02.1980, Thaler leg.	Paratype	Thaler	AR24702
Walckenaeria cirriceps Thaler, 1996	1 ♀, Greece, Peloponnese, Kalavrita, Xyrokampos, 1320m, 21.09.1987, Thaler leg.	Paratype	Thaler	AR31333
	1 ♂, Greece, Peloponnese, Chelmos, Mts. Agridi, Kalavrita, 1200–1600m, 19.09.1987, Thaler leg.	Paratype	Thaler	AR31340
	2 ♂♂, 3 ♀♀, Greece, Peloponnese, Ahaia Micha E Platanos, 1300m, 21.09.1985, Thaler leg.	Paratype	Thaler	AR31348
Lycosidae
Arctosa janetscheki Buchar, 1976	1 ♀, Nepal, Kabre, bei Kabre, 1750m, 18.06.1961, Janetschek leg.	Holotype	Thaler	AR33123
	1 ♂, Nepal, Jiri, ca. 2000m, 14.06.1961, Janetschek leg.	Paratype	Thaler	AR33124
Pardosa aquila Buchar & Thaler, 1998	1 ♂, 1 ♀, Georgia, Kazbegi, Gergeti, Ossetien, Kaukasus, 2600–3000m, 02.07.1989	Paratype	Thaler	AR43253
Pardosa ibex Buchar & Thaler, 1998	1 ♂, Russia, Kurusch, Dagestan, 4000m, 09.07.1989	Paratype	Thaler	AR43259
Pardosa thaleri Buchar, 1976	1 ♀, Nepal, Raldurje, südöstlich oberhalb Basislager Yaral, 4400m, 09.05.1961, Janetschek leg.	Holotype	Thaler	AR33125	Pardosa bifasciata (C. L. Koch, 1834)
	1 ♂, Nepal, Imja Khola, beim Basislager, Ufer, 3900m, 05.06.1961, Janetschek leg.	Paratype	Thaler	AR33126	Pardosa bifasciata (C. L. Koch, 1834)
Trochosa gravelyi Buchar, 1976	1 ♀, Nepal, Sikri, Weg Sikri-Jarsa, südlich oberhalb Sikri, 2520m, 17.06.1961, Janetschek leg.	Holotype	Thaler	AR33120
	1 ♀, Nepal, Daulaghat, Daulaghat-Dumde-Chyaubas, 1150–2000m, 12.04.1961, Janetschek leg.	Paratype	Thaler	AR33121
	1 ♂, Nepal, Jiri, Hanumante-Tultau, bis Jiri, 1400–2300m, 17./18.4.1961, Janetschek leg.	Paratype	Thaler	AR33122
Oonopidae
Aposphragisma baltenspergerae Thoma, 2014	1 ♂, Indonesia, Kalimantan Timur, Sotek, Camp Pemantus, 45 km W Sotek, m, 29.12.1980, Harada leg.	Paratype	NMBE	AR14125
	1 ♀, Indonesia, Kalimantan Timur, Sotek, 31.12.1980, Aoki & Harada leg.	Paratype	NMBE	AR14126
Aposphragisma borgulai Thoma, 2014	1 ♂, 1 ♀, Indonesia, Taman Hutan Raya Bung Hatta, Near road Padang - Lubuksulasih, 1100m, 29./30.5.2006, Schwendinger leg.	Paratype	NMBE	AR13735
Aposphragisma brunomanseri Thoma, 2014	1 ♀, Malaysia, Borneo, Sarawak, Bako National Park, 30.03.1985, Deeleman & Deeleman leg.	Paratype	NMBE	AR14127
	1 ♂, Malaysia, Borneo, Sarawak, 32km N Kuching, 0–100m, 11.–16.5.1994, Burckhardt & Löbl leg.	Paratype	NMBE	AR14128
Aposphragisma helvetiorum Thoma, 2014	1 ♀, Malaysia, Borneo, Sabah, Mount Kinabalu, 1550m, 29.04.1987, Burckhardt & Löbl leg.	Paratype	NMBE	AR13737
	1 ♂, Malaysia, Borneo, Sabah, Crocker Range, km 60 Kota Kinabalu-Tambunan, 1350m, 17.05.1987, Burckhardt & Löbl leg.	Paratype	NMBE	AR14120
	1 ♀, Malaysia, Borneo, Sabah, Kibongoi V., 7km N Tambunan, 700m, 20.05.1987, Burckhardt & Löbl leg.	Paratype	NMBE	AR14121
	2 ♂♂, 1 ♀, Malaysia, Borneo, Sabah, Poring Hot Springs, 500m, 06.05.1987, Burckhardt & Löbl leg.	Paratype	NMBE	AR13739
	1 ♂, 2 ♀♀, Malaysia, Borneo, Sabah, Crocker Range, km 60 rte Kota Kinabalu-Tambunan, 1270m, 17.05.1987, Burckhardt & Löbl leg.	Paratype	NMBE	AR14117
	1 ♂, 1 ♀, Malaysia, Borneo, Sabah, Poring Hot Springs, Langanan Falls, 900–950m, 12.05.1987, Burckhardt & Löbl leg.	Paratype	NMBE	AR14119
	1 ♂, 1 ♀, Malaysia, Borneo, Sabah, Mount Kinabalu, 1500m, 21.05.1987, Burckhardt & Löbl leg.	Paratype	NMBE	AR14122
Aposphragisma menzi Thoma, 2014	2 ♂♂, 1 ♀, Indonesia, Tanjungredeb, Berau Distr., 1 km off rd Tanjungredeb-Tanjungselor, Kalimantan, 190m, 29.9/3.10.2008, Schwenninger leg.	Paratype	NMBE	AR14123
Aposphragisma rimba Thoma, 2014	2 ♂♂, Malaysia, Borneo, Sarawak, Mulu Nationalpark, 100 km SEE of Miri, 200m, 19.–24.8.2003, Schulz leg.	Paratype	NMBE	AR13734
Brignolia ankhu, Platnick, Dupérré, Ott & Kranz-Baltensperger, 2011	1 ♀, Nepal, Ankhu Sangu, Dhading District, Ankhu Khola Tal, 650m, 24./25.7.1983, Martens & Schawaller leg.	Holotype	NMBE	AR51309
Brignolia sukna Platnick, Dupérré, Ott & Kranz-Baltensperger, 2011	1 ♂, 1 ♀, Nepal, Koshi, Num Khok, 900–1000m, 8.–10.6.2001, Martens & Schawaller leg.	Holotype	NMBE	AR55353		♀ allotype
Camptoscaphiella silens Brignoli, 1976	1 ♀, Nepal, Zw. Khorila und Bayao Khola, bei Puiyan, süd. Surkya, 2700–3000m, 27.04.1961, Janetschek leg.	Holotype	Thaler	AR33163
Camptoscaphiella strepens Brignoli, 1976	1 ♀, Nepal, Pangpoche, Yaral, 3900m, 3.–29.5.1961, Janetschek leg.	Holotype	Thaler	AR33162
	1 ♀, Nepal, Pangpoche, beim Basislager Yaral, ca. 3900m, 07.05.1961, Janetschek leg.	Paratype	Thaler	AR33157
Cortestina thaleri Knoflach, 2009	1 ♂, Austria, Tirol, Innsbruck, Innsbruck-West, Universitätsgelände Technik, 580m, 22.09.2006, Stauder leg.	Holotype	Thaler	AR6779
	2 ♀♀, Austria, Tirol, Innsbruck, Innsbruck-West, Universitätsgelände Technik, 580m, 05.2005, Stauder leg.	Paratype	Thaler	AR6777
	1 ♂, Austria, Tirol, Innsbruck, Innsbruck-West, Universitätsgelände Technik, 580m, 15.12.2005, Stauder leg.	Paratype	Thaler	AR42985
Gamasomorpha asterobothros Eichenberger, 2012	1 ♀, Indonesia, West Sumatra, Taman Hutan Raya Bung Hatta, 1100m, 29.–30.5.2006, Schwendinger leg.	Paratype	NMBE	AR7231
	1 ♂, Indonesia, West Sumatra, Bukittinggi, Mount Merapi, 1650–1700m, 04.06.2006, Schwendinger leg.	Paratype	NMBE	AR7232
Gamasomorpha coniacris Eichenberger, 2012	1 ♀, Indonesia, Mt. Langkuas, Kijang, Bintan Island, 5 km NW of Kijang, 125–220m, 22.–23.6.2001, Schwendinger leg.	Paratype	NMBE	AR7237
Gamasomorpha fricki Eichenberger, 2012	1 ♂, Vietnam, Datanla Waterfall, Lam Dong Province, 1300m, 5.9.2003, Schwendinger leg.	Paratype	NMBE	AR7240
	1 ♀, Vietnam, Datanla Waterfall, Lam Dong Province, 1300m, 5.9.2003, Schwendinger leg.	Paratype	NMBE	AR7241
Gamasomorpha keri Eichenberger, 2012	1 ♀, Indonesia, Sumatera Barat, Mt. Kerinci, Footpath to summit, W of Kersik, Jambi Province, 2160m, 17.–18.2.2000, Schwendinger leg.	Paratype	NMBE	AR7239
Gamasomorpha ophiria Eichenberger, 2012	1 ♂, Malaysia, Gunung Ledang, Puteri Waterfalls, Johor, 80–130m, 21.–22.5.2004, Schwendinger leg.	Paratype	NMBE	AR7234
Gamasomorpha petoteca Eichenberger, 2012	1 ♂, Malaysia, Perak, Tong Cave Temple, Limestone hill, 6 km N of Ipoh, 70m, 20.06.2004, Schwendinger leg.	Paratype	NMBE	AR7235
	1 ♀, Malaysia, Perak, Tong Cave Temple, Limestone hill, 6 km N of Ipoh, 70m, 20.06.2004, Schwendinger leg.	Paratype	NMBE	AR7236
Gamasomorpha squalens Eichenberger, 2012	1 ♀, Malaysia, Bukit Charas, Pahang, 60m, 3.–4.6.2004, Schwendinger leg.	Paratype	NMBE	AR7243
	1 ♂, Malaysia, Bukit Charas, Pahang, 60m, 3.–4.6.2004, Schwendinger leg.	Paratype	NMBE	AR7244
Opopaea fosuma Burger, 2002	1 ♂, Indonesia, Sumatera Barat, Kerinci Seblat Nationalpark, 800m, 21.7.1988–30.7.1988, Djojosudharmo leg.	Holotype	NMBE	AR5759	Prethopalpus fosuma (Burger, 2002)
	1 ♂, 2 ♀♀, Indonesia, Sumatera Barat, Kerinci Seblat Nationalpark, 800m, 21.7.1988–30.7.1988, Djojosudharmo leg.	Paratype	NMBE	AR5760	Prethopalpus fosuma (Burger, 2002)
Trilacuna clarissa Eichenberger, 2011	1 ♂, Indonesia, Sumatra, Rimbo Panti Nature Reserve, Lubuksikaping, 30 km N of Lubuksikaping, 11./13.6.2006, Schwendinger leg.	Paratype	NMBE	AR6793
Trilacuna kropfi Eichenberger, 2011	1 ♂, Thailand, Tham Lod, Mae Lang, Mae Hong Son, 8 km N of Mae Lang, 700m, 11./13.11.1985, Burckhardt & Löbl leg.	Paratype	NMBE	AR6794
Xestaspis biflocci Eichenberger, 2012	1 ♀, Thailand, Krabi, Khao Phanom Bencha National Park, Krabi province, 100–190m, 11.10.1999, Schwendinger leg.	Paratype	NMBE	AR7233
Xestaspis kandy Eichenberger, 2012	1 ♂, Sri Lanka, Horton Plains, 2200m, 13.–15.8.1981	Paratype	NMBE	AR7238
Xestaspis paulina Eichenberger, 2012	1 ♀, Sri Lanka, Kataragama Peak, 18.08.1983, Deeleman & Deeleman leg.	Paratype	NMBE	AR7229
	1 ♂, Sri Lanka, Kataragama Peak, 18.08.1983, Deeleman & Deeleman leg.	Paratype	NMBE	AR7230
Philodromidae
Philodromus lunatus Muster & Thaler, 2004	2 ♂♂, 1 ♀, Greece, Spartilas, Korfu, 350m, 29.05.1996, Knoflach & Thaler leg.	Paratype	Thaler	AR43350
	2 ♂♂, 1 ♀, Greece, Spartilas, Korfu, 600m, 3./4.6.1997, Heiss leg.	Paratype	Thaler	AR58390
	1 ♂, 2 ♀♀, Greece, Sgombou, Gavrolimni, Korfu, 100m, 28.05.1996, Knoflach & Thaler leg.	Paratype	Thaler	AR58391
	3 ♂♂, 2 ♀♀, Greece, Spartilas, Korfu, Taxiarkhis Kapelle, 650m, 31.05.1996, Knoflach & Thaler leg.	Paratype	Thaler	AR58392
	3 ♂♂, 3 ♀♀, Greece, Sgombou, Gavrolimni, Korfu, 100m, 28.05.1996, Knoflach & Thaler leg.	Paratype	Thaler	AR58393
Thanatus firmetorum Muster & Thaler, 2003	1 ♂, 2 ♀♀, Italy, Trentino-Alto Adige, Piz Lad, Münstertaler Alpen, 2800m, 13.07.1996, Knoflach & Thaler leg.	Paratype	Thaler	AR43081
Thanatus nentwigi Wunderlich, 2017	1 ♂, Nigeria, Potiskum, East of Potiskum, direction to Maiduguri, Yobe, 10.01.1981, Nentwig leg.	Holotype	NMBE	AR22979
	1 ♀, Nigeria, Potiskum, East of Potiskum, direction to Maiduguri, Yobe, 10.01.1981, Nentwig leg.	Paratype	NMBE	AR22980
Salticidae
Cosmophasis panjangensis Zabka & Waldock, 2012	1 ♂, Indonesia, Panjang, Krakatau, 543, La Trobe University Expedition, 16.08.1985, Nentwig leg.	Holotype	NMBE	AR6808
	1 ♂, Indonesia, Pulau Rakata, Krakatau, 575, La Trobe University Expedition, 19.09.1984, Nentwig leg.	Paratype	NMBE	AR6801
Cosmophasis rakata Zabka & Waldock, 2012	1 ♂, 1 ♀, Indonesia, Pulau Rakata, Krakatau, 535, La Trobe University Expedition, 26.08.1985, Nentwig leg.	Holotype	NMBE	AR6811		♀ Holotype and ♂ Paratype in same vial
	1 ♂, Indonesia, Krakatau Island, 163, La Trobe University Expedition, Nentwig leg.	Paratype	NMBE	AR6810
	1 ♂, Indonesia, Pulau Rakata, Krakatau, 535, La Trobe University Expedition, 26.08.1985, Nentwig leg.	Paratype	NMBE	AR6812
	1 ♀, Indonesia, Pulau Rakata, Krakatau, 611, La Trobe University Expedition, 15.09.1984, Nentwig leg.	Paratype	NMBE	AR6813
	1 ♀, Indonesia, Pulau Rakata, Krakatau, 672, La Trobe University Expedition, 25.08.1985, Nentwig leg.	Paratype	NMBE	AR6816
	1 ♀, Indonesia, Pulau Rakata, Krakatau, 569, La Trobe University Expedition, 25.08.1985, Nentwig leg.	Paratype	NMBE	AR6818
	1 ♂, Indonesia, Pulau Rakata, Krakatau, 662, La Trobe University Expedition, 15.09.1984, Nentwig leg.	Paratype	NMBE	AR6819
	1 ♀, Indonesia, Pulau Rakata, Krakatau, 596, La Trobe University Expedition, 13.09.1984, Nentwig leg.	Paratype	NMBE	AR6815		2 juveniles included
	1 ♀, Indonesia, Krakatau Island, 1984–1991, Nentwig leg.	Paratype	NMBE	AR6817		2 juveniles included
	1 ♂, 1 ♀, Indonesia, Pulau Rakata, Krakatau, 596, La Trobe University Expedition, 12.09.1984, Nentwig leg.	Paratype	NMBE	AR6814		1 juvenile included
Cosmophasis sertungensis Zabka & Waldock, 2012	1 ♀, Indonesia, Sertung, Krakatau, 491, La Trobe University Expedition, 18.08.1985, Nentwig leg.	Holotype	NMBE	AR6820		1 juvenile included
Sparassidae
Olios nentwigi Jäger, 2020	1 ♀, Indonesia, Anak, Krakatau, 04.1991, Nentwig leg.	Paratype	NMBE	AR37169
	1 ♂, Indonesia, Anak, Krakatau, 24.08.1985, Nentwig leg.	Paratype	NMBE	AR37170
Tetrablemmidae
Indicoblemma lannaianum Burger, 2005	2 ♂♂, 2 ♀♀, Thailand, Doi Suthep, Chiang Mai District, Chiang Mai Province, 1600m, 11.7.2003–21.7.2003, Burger leg.	Paratype	NMBE	AR5763
Tetragnathidae
Pachygnatha terilis Thaler, 1991	1 ♂, Austria, Tirol, Nörsach, 08.04.1987, Kofler leg.	Paratype	Thaler	AR24086
	1 ♀, Austria, Tirol, Nörsach, 02.08.1983, Kofler leg.	Paratype	Thaler	AR24088
	1 ♀, Italy, Trentino-Alto Adige, Ledro, Lago d'Ampola, 14.06.1964, Thaler leg.	Paratype	Thaler	AR44081
	1 ♂, 1 ♀, Italy, Trentino-Alto Adige, Vinschgau, Tschengelser Aue, 900m, 07.09.1990, Noflatscher leg.	Paratype	Thaler	AR24094
	1 ♂, 1 ♀, Italy, Trentino-Alto Adige, Vinschgau, Tschengelser Aue, 900m, 16.06.1990, Noflatscher leg.	Paratype	Thaler	AR43709
Theridiidae
Carniella krakatauensis Wunderlich, 1995	1 ♂, Indonesia, Anak, Krakatau, 17.8.–4.9.1990, Nentwig leg.	Paratype	NMBE	AR6791
	1 ♂, Indonesia, Anak, Krakatau, 17.8.–4.9.1990, Nentwig leg.	Paratype	NMBE	AR6792		only palp
Steatoda brignolii Knoflach, 1996	1 ♀, Greece, Peloponnese, Parnon Mt., Lakonia, Kosmas, ca. 1000m, 28.09.1985, Thaler leg.	Paratype	Thaler	AR43028	Asagena brignolii (Knoflach, 1996)
Steatoda italica Knoflach, 1996	2 ♂♂, Italy, Toscana, Alberese, Parco nazionale Maremma, Sei Busi, Grosseto, 02.07.1987, Cenzi leg.	Paratype	Thaler	AR43704	Asagena italica (Knoflach, 1996)
	2 ♂♂, 1 ♀, Italy, Emilia-Romagna, Forli, 20.07.1992, Pace leg.	Paratype	Thaler	AR43026
Tidarren dasyglossa Knoflach & van Harten, 2006	1 ♀, Madagascar, Toamasina, Che Vavate, St. Marie, 19.09.1999, Horak leg.	Holotype	NMBE	AR6767
Tidarren dentigerum Knoflach & van Harten, 2006	2 ♂♂, Yemen, Ta'izz, 1400m, 09.08.1999, van Harten leg.	Paratype	Thaler	AR43039
	3 ♀♀, Yemen, Ta'izz, 1400m, 09.08.1999, van Harten leg.	Paratype	Thaler	AR43040
	1 ♀, Yemen, Ta'izz, 1400m, 12.07.1999, van Harten leg.	Paratype	Thaler	AR43051
	1 ♀, Yemen, Ta'izz, 1400m, 12.07.1999, van Harten leg.	Paratype	Thaler	AR43052
	1 ♂, 1 ♀, Yemen, Ta'izz, 1400m, 09.08.1999, van Harten leg.	Paratype	Thaler	AR43044
Tidarren gracile Knoflach & van Harten, 2006	1 ♀, Yemen, Al-Kowd, Zinjibar, 20m, 12.07.1999, van Harten leg.	Paratype	Thaler	AR43041
	1 ♂, Yemen, Al-Kowd, Zinjibar, 20m, 16.01.2001, van Harten leg.	Paratype	Thaler	AR43043
	1 ♂, Yemen, Al-Kowd, Zinjibar, 20m, 12.07.1999, van Harten leg.	Paratype	Thaler	AR43045
	1 ♀, Yemen, Al-Kowd, Zinjibar, 20m, 12.07.1999, van Harten leg.	Paratype	Thaler	AR43046
	1 ♀, Yemen, Al-Kowd, Zinjibar, 20m, 12.07.1999, van Harten leg.	Paratype	Thaler	AR43050
Tidarren horaki Knoflach & van Harten, 2006	1 ♀, Madagascar, Toamasina, Che Vavate, St. Marie, 19.09.1999, Horak leg.	Holotype	Horak	AR6766
	3 ♀♀, Madagascar, Toamasina, Che Vavate, St. Marie, 19.09.1999, Horak leg.	Paratype	Horak	AR6765
	1 ♀, Madagascar, La Crigue, Ile Sainte Marie, 11.10.2000, Heiss leg.	Paratype	Thaler	AR43037
Tidarren konrad Knoflach & van Harten, 2006	1 ♀, Yemen, Madinat ash-Shirq, 1300m, 07.08.2001, van Harten leg.	Paratype	Thaler	AR43038
	1 ♀, Yemen, Hammam' Ali, 1600m, 27.07.1998, van Harten leg.	Paratype	Thaler	AR43644
Tidarren obtusum Knoflach & van Harten, 2006	1 ♀, Madagascar, Perinet, 10.11.1995, Kopf leg.	Paratype	Thaler	AR43048
Tidarren sheba Knoflach & van Harten, 2006	1 ♂, Yemen, Ta'izz, 1400m, 09.08.1999, van Harten leg.	Paratype	Thaler	AR43042
	1 ♀, Yemen, Hammam' Ali, 1600m, 18.04.2001, van Harten leg.	Paratype	Thaler	AR43047
Thomisidae
Ozyptila ladina Thaler & Zingerle, 1998	1 ♂, Italy, Trentino-Alto Adige, Passo di Sella, Dolomiten, 25.5.-25.6.1997, Zingerle leg.	Paratype	Thaler	AR43701
	1 ♀, Italy, Trentino-Alto Adige, Puez Geisler, 20.8.–9.9.1995, Zingerle leg.	Paratype	Thaler	AR43707
	1 ♀, 1 ♂, Italy, Trentino-Alto Adige, Passo di Rolle, 23.5.-24.6.1997, Zingerle leg.	Paratype	Thaler	AR43504
Ozyptila secreta Thaler, 1987	1 ♀, Italy, Trentino-Alto Adige, Riva St. Barbara, Rocchetta, 28.09.1962, Thaler leg.	Paratype	Thaler	AR43502
Titanoecidae
Titanoeca psammophila Wunderlich, 1993	5 ♂♂, 2 ♀♀, Germany, Sandhausen, Baden	Paratype	Thaler	AR43305	Titanoeca spominima (Taczanowski, 1866)
Zodariidae
Zodarion barbarae Bosmans, 2009	1 ♂, 2 ♀♀, Greece, Peloponnese, Moni Panaghia Giatrissa, Oros Taigetos, 1100m, 30.09.1991, Knoflach & Thaler leg.	Holotype	Thaler	AR4147		Holotype and paratypes
Zodarion karpathos Bosmans, 2009	2 ♂♂, Greece, Voladha, Karpathos, Dodekanisa, 600m, 20.09.2000, Knoflach & Thaler leg.	Holotype	Thaler	AR4144		Holotype and paratype
Zodarion killini Bosmans, 2009	1 ♀, Greece, Peloponnese, Pheneos pass, Oros Kyllini, Korinthia, 880m, 19.09.1993, Knoflach leg.	Holotype	Thaler	AR4159
	2 ♀♀, Greece, Peloponnese, Pheneos pass, Oros Kyllini, Korinthia, 880m, 19.09.1993, Knoflach leg.	Paratype	Thaler	AR4158		1 subadult ♂ included
Zodarion konradi Bosmans, 2009	1 ♀, Greece, Peloponnese, Moni Panaghia Giatrissa, Oros Taigetos, 1100m, 30.09.1991, Knoflach & Thaler leg.	Paratype	Thaler	AR4160
	1 ♂, 1 ♀, Greece, Peloponnese, Aghios Elias, Oros Taigetos, Laconia, 2400m, 26.09.1985, Knoflach & Thaler leg.	Holotype	Thaler	AR3668		Holotype ♂, paratype ♀
Zoropsidae
Zoropsis saba Thaler & van Harten, 2006	1 ♀, Yemen, Unspecified, near Hammam Ali, 1700m, 22.08.2000, van Harten leg.	Paratype	Thaler	AR43001
Opiliones
Phalangiidae
Megabunus coelodonta Muster & Steiner, 2014	1 ♂, Switzerland, Wallis, Fiesch, SE Fiesch, Eggerhorn, 2170m, 24.07.2012, Muster leg.	Holotype	NMBE	OP204
	1 ♀, Switzerland, Wallis, Fiesch, SE Fiesch, Eggerhorn, 2170m, 24.07.2012, Muster leg.	Paratype	NMBE	OP205
Megabunus cryptobergomas Muster & Wachter, 2014	1 ♂, Italy, Lombardia, Cimone della Bagozza, 2300m, 10.07.2012, Wachter leg.	Holotype	NMBE	OP208
	1 ♀, Italy, Lombardia, Cimone della Bagozza, 2300m, 10.07.2012, Wachter	Paratype	NMBE	OP209
Megabunus lentipes Muster & Komposch, 2014	1 ♂, Italy, Campiglia Soana, cascade near San Besso cathedral, Val Soana, 1995m, 14.07.2011, Muster leg.	Holotype	NMBE	OP206
	1 ♀, Italy, Campiglia Soana, cascade near San Besso cathedral, Val Soana, 1995m, 14.07.2011, Muster leg.	Paratype	NMBE	OP207
Scorpiones
Buthidae
Mesobuthus cyprius Gantenbein & Kropf, 2000	1 ♂, Cyprus, Tepebasi, 26.05.1998, Scholl leg.	Holotype	NMBE	SC2
	1 ♀, Cyprus, Tepebasi, 26.05.1998, Scholl leg.	Paratype	NMBE	SC3
	1 ♂, Cyprus, Tepebasi, 20.05.1998, Scholl leg.	Paratype	NMBE	SC4
Euscorpiidae
Euscorpius germanus (C. L. Koch, 1837)	1 ♂, Italy, Trentino-Alto Adige, Bressanone, 09.10.1998, Gantenbein leg.	Neotype	NMBE	SC1
